# Supplementary material for: Biomathematical enzyme kinetics model of prebiotic autocatalytic RNA networks: degenerating parasite-specific hyperparasite catalysts confer parasite resistance and herald the birth of molecular immunity
Source: PLoS Comput Biol. 2025 Jan 3;21(1):e1012162. doi: 10.1371/journal.pcbi.1012162 (PMC11745417; doi:10.1371/journal.pcbi.1012162)
Supplement: S1 Table — Model assumptions (3rd column), model results (4th column) and the underlying theoretical framework (5th column) are shown for individual models (1st column) and submodels (2nd column). (XLSX) [file pcbi.1012162.s006.xlsx]

## Sheet: Feuil1
Main Model	Sub-Model	Model assumptions	Model result	Underlying theoretical framework
Model 1		autocatalytic networks: R1_R1®R2, etc.; R1 ribozymes, R2 not catalytic	host catalysts R1, R2: self-amplifying & sustained autocatalytic habitat	autocatalytic networks
		quasi-steady-state approximation valid		quasi-steady-state approximation
		ribozymes: Michaelis-Menten saturation kinetics met		Michaelis-Menten saturation kinetics
		ribozymes: Eigen error-threshold surpassed		Eigen error-threshold
		continous provision nucleotide pool	if sufficient nucleotides provided	provision nucleotide pool
Model 2	Model 2.1	evolutionary presence and persistence molecular parasites	host catalysts R1, R2: invaded by internally produced parasite templates R3=P	evolutionary presence and persistence molecular parasites
		positive mutation rate		high RNA polymerization error rate
		no parasite inflow from neighboring habitat	habitat collapse in the presence of molecular parasites
	Model 2.2	obligate presence of molecular parasites	host catalysts R1, R2: invaded by parasite template P inflow from neighbouring habitat	obligate presence of molecular parasites
		parasite inflow from neighbring habitat
		zero mutation rate	habitat collapse in the presence of molecular parasites	zero RNA polymerization error rate
Model 3	Model 3.1	molecular parasitism: chain process, mainly tripartite habitats	emergence of hyperparasites F	molecular parasitism: chain process, mainly tripartite habitats
			tripartite populations (host-parasite-hyperparasite)	tripartite populations predominant (host-parasite-hyperparasite)
				short RNAs better templates, longer RNAs better ribozymes
		parasite-binding-specificity of hyperparasites	restoration of host catalysts R1, R2 in the presence of P and F=initial parasite resistance	parasite-binding-specificity of hyperparasites:
		no catalytic activity of hyperparasite		self-similarity & preferential high-affinity interactions
	Model 3.2	molecular parasitism: chain process, mainly tripartite habitats	emergence of hyperparasites F	molecular parasitism: chain process, mainly tripartite habitats
			tripartite populations (host-parasite-hyperparasite)	tripartite populations predominant (host-parasite-hyperparasite)
				short RNAs better templates, longer RNAs better ribozymes
		parasite-binding-specificity of hyperparasites		parasite-binding-specificity of hyperparasites:
		no catalytic activity of hyperparasites		self-similarity & preferential high-affinity interactions
		significantly increased parasite-binding-specificity of hyperparasites	full restoration of host catalysts R1, R2 in background presence of P and F=definitive parasite resistance	incremental kon rate ® one order lower KM values
	Model 3.0.1	molecular parasitism: chain process, mainly tripartite habitats	emergence of hyperparasites F	molecular parasitism chain process, mainly tripartite habitats
			tripartite populations (host-parasite-hyperparasite)	tripartite populations predominant (host-parasite-hyperparasite)
				short RNAs better templates, longer RNAs better ribozymes
		parasite-binding-specificity of hyperparasites	restoration of host catalysts R1, R2 in presence of P and F=initial parasite resistance	parasite-binding-specificity of hyperparasites:
		low positive catalytic activity of hyperparasites		accuracy-rate-trade-off & higher binding affinity and lower catalytic activity
	Model 3.0.2	molecular parasitism: chain process, mainly tripartite habitats	emergence of hyperparasites F	molecular parasitism chain process, mainly tripartite habitats
			tripartite populations (host-parasite-hyperparasite)	tripartite populations predominant (host-parasite-hyperparasite)
				short RNAs better templates, longer RNAs better ribozymes
		parasite-binding-specificity of hyperparasites		parasite-binding-specificity of hyperparasites:
		low positive catalytic activity of hyperparasite		accuracy-rate-trade-off & higher binding affinity and lower catalytic activity
		significantly increased parasite-binding-specificity of hyperparasites	full restoration of host catalysts R1, R2 in background presence of P and F=definitive parasite resistance	incremental kon rate ® one order lower KM values
